# Supplementary material for: Genome sequences of three Aegilops species of the section Sitopsis reveal phylogenetic relationships and provide resources for wheat improvement
Source: Plant J. 2022 Feb 12;110(1):179–92. doi: 10.1111/tpj.15664 (PMC10138734; doi:10.1111/tpj.15664)
Supplement: Supplementary file 3 — Data S1. Summary of haploblocks with reference Aegilops tauschii. [file TPJ-110-179-s002.xlsx]

## Sheet: Ae. tauschii
Summary of haploblocks with reference Ae. tauschii
Chromosome	Mininal haploblock size [bp]	Maximal haploblock size [bp]	Average haploblock size [bp]	Median haploblock size [bp]	Total Length of haploblocks [bp]	No. of Haploblocks on each chromosome	No. of Genes in Haploblocks	Length of chromosome [bp]	Percent of chromosome length covered by haploblocks [%]	Total number of HC genes on chromosome	Percent of all genes present in haploblocks [%]
CSB 95%
Ae. tauschii chr1	5000000	40000000	15625000	12500000	125000000	8	1506	502330251	24.88	5004	30.1
Ae. tauschii chr2	5000000	55000000	1.72727e+07	10000000	190000000	11	1765	651661114	29.16	6505	27.13
Ae. tauschii chr3	5000000	30000000	1.05556e+07	5000000	95000000	9	823	627182665	15.15	5984	13.75
Ae. tauschii chr4	5000000	20000000	7.72727e+06	5000000	85000000	11	1038	526018785	16.16	4440	23.38
Ae. tauschii chr5	5000000	60000000	2.57143e+07	20000000	180000000	7	1885	577375663	31.18	5940	31.73
Ae. tauschii chr6	5000000	35000000	10500000	5000000	105000000	10	1298	496019527	21.17	4833	26.86
Ae. tauschii chr7	5000000	65000000	1.59091e+07	5000000	175000000	11	1316	644716137	27.14	6082	21.64
Total	35000000	305000000	103303932	62500000	955000000	67	9631	4025304142	23.7249	38788	24.8298
CSD 99%
Ae. tauschii chr1	5000000	100000000	3.88889e+07	30000000	350000000	9	3644	502330251	69.68	5004	72.82
Ae. tauschii chr2	25000000	545000000	2.03333e+08	40000000	610000000	3	5759	651661114	93.61	6505	88.53
Ae. tauschii chr3	610000000	610000000	610000000	610000000	610000000	1	5581	627182665	97.26	5984	93.27
Ae. tauschii chr4	160000000	335000000	247500000	247500000	495000000	2	4122	526018785	94.1	4440	92.84
Ae. tauschii chr5	45000000	510000000	277500000	277500000	555000000	2	5609	577375663	96.12	5940	94.43
Ae. tauschii chr6	5000000	435000000	1.51667e+08	15000000	455000000	3	4156	496019527	91.73	4833	85.99
Ae. tauschii chr7	5000000	340000000	140000000	107500000	560000000	4	4911	644716137	86.86	6082	80.75
Total	855000000	2875000000	1668888889	1327500000	3635000000	24	33782	4025304142	90.3037	38788	87.0939
WEWB 95%
Ae. tauschii chr1	5000000	20000000	1.22727e+07	15000000	135000000	11	1407	502330251	26.87	5004	28.12
Ae. tauschii chr2	5000000	55000000	1.33333e+07	5000000	200000000	15	1859	651661114	30.69	6505	28.58
Ae. tauschii chr3	5000000	20000000	7.08333e+06	5000000	85000000	12	717	627182665	13.55	5984	11.98
Ae. tauschii chr4	5000000	50000000	1.54167e+07	12500000	185000000	12	1891	526018785	35.17	4440	42.59
Ae. tauschii chr5	5000000	50000000	20500000	15000000	205000000	10	2112	577375663	35.51	5940	35.56
Ae. tauschii chr6	5000000	40000000	1.22222e+07	5000000	110000000	9	1502	496019527	22.18	4833	31.08
Ae. tauschii chr7	5000000	50000000	1.92857e+07	15000000	270000000	14	2695	644716137	41.88	6082	44.31
Total	35000000	285000000	100113997	72500000	1190000000	83	12183	4025304142	29.563	38788	31.4092
Ae. longissima 95%
Ae. tauschii chr1	5000000	115000000	35625000	22500000	285000000	8	2778	502330251	56.74	5004	55.52
Ae. tauschii chr2	5000000	55000000	1.93333e+07	10000000	290000000	15	2891	651661114	44.5	6505	44.44
Ae. tauschii chr3	5000000	85000000	2.81818e+07	20000000	310000000	11	2819	627182665	49.43	5984	47.11
Ae. tauschii chr4	10000000	60000000	30500000	20000000	305000000	10	2971	526018785	57.98	4440	66.91
Ae. tauschii chr5	5000000	110000000	3.18182e+07	20000000	350000000	11	3218	577375663	60.62	5940	54.18
Ae. tauschii chr6	5000000	165000000	43750000	30000000	350000000	8	3073	496019527	70.56	4833	63.58
Ae. tauschii chr7	5000000	60000000	2.90909e+07	20000000	320000000	11	2738	644716137	49.63	6082	45.02
Total	40000000	650000000	218299242	142500000	2210000000	74	20488	4025304142	54.9027	38788	52.8205
Ae. sharonensis 95%
Ae. tauschii chr1	5000000	80000000	45000000	35000000	315000000	7	3258	502330251	62.71	5004	65.11
Ae. tauschii chr2	5000000	90000000	2.53846e+07	20000000	330000000	13	3264	651661114	50.64	6505	50.18
Ae. tauschii chr3	5000000	150000000	4.11111e+07	30000000	370000000	9	3418	627182665	58.99	5984	57.12
Ae. tauschii chr4	5000000	50000000	29500000	30000000	295000000	10	2305	526018785	56.08	4440	51.91
Ae. tauschii chr5	5000000	160000000	35500000	17500000	355000000	10	2986	577375663	61.49	5940	50.27
Ae. tauschii chr6	5000000	115000000	3.11111e+07	25000000	280000000	9	2349	496019527	56.45	4833	48.6
Ae. tauschii chr7	5000000	65000000	35500000	37500000	355000000	10	3309	644716137	55.06	6082	54.41
Total	35000000	710000000	243106838	195000000	2300000000	68	20889	4025304142	57.1385	38788	53.8543
Ae. speltoides 95%
Ae. tauschii chr1	5000000	80000000	32500000	22500000	130000000	4	1220	502330251	25.88	5004	24.38
Ae. tauschii chr2	5000000	35000000	17000000	12500000	170000000	10	1874	651661114	26.09	6505	28.81
Ae. tauschii chr3	5000000	165000000	4.71429e+07	20000000	330000000	7	2985	627182665	52.62	5984	49.88
Ae. tauschii chr4	5000000	75000000	20000000	5000000	100000000	5	420	526018785	19.01	4440	9.46
Ae. tauschii chr5	5000000	55000000	1.44444e+07	5000000	130000000	9	1183	577375663	22.52	5940	19.92
Ae. tauschii chr6	5000000	55000000	22500000	20000000	135000000	6	1669	496019527	27.22	4833	34.53
Ae. tauschii chr7	5000000	90000000	1.85714e+07	5000000	130000000	7	1226	644716137	20.16	6082	20.16
Total	35000000	555000000	172158730	90000000	1125000000	48	10577	4025304142	27.9482	38788	27.2687

## Sheet: CSB
Summary of haploblocks with reference CS subgenome B
Chromosome	Mininal haploblock size [bp]	Maximal haploblock size [bp]	Average haploblock size [bp]	Median haploblock size [bp]	Total Length of haploblocks [bp]	No. of Haploblocks on each chromosome	No. of Genes in Haploblocks	Length of chromosome [bp]	Percent of chromosome length covered by haploblocks [%]	Total number of HC genes on chromosome	Percent of all genes present in haploblocks [%]
CSD 95%
CS chr1B	5000000	55000000	1.95455e+07	15000000	215000000	11	1499	689851870	31.17	4714	31.8
CS chr2B	5000000	65000000	2.26923e+07	15000000	295000000	13	2263	801256715	36.82	6109	37.04
CS chr3B	5000000	55000000	1.68182e+07	10000000	185000000	11	1508	830829764	22.27	5905	25.54
CS chr4B	5000000	80000000	1.68182e+07	5000000	185000000	11	650	673617499	27.46	3869	16.8
CS chr5B	5000000	55000000	2.21429e+07	12500000	310000000	14	2239	713149757	43.47	5576	40.15
CS chr6B	5000000	80000000	2.36364e+07	25000000	260000000	11	1395	720988478	36.06	4615	30.23
CS chr7B	5000000	40000000	18500000	12500000	185000000	10	1455	750620385	24.65	4855	29.97
Total	35000000	430000000	140153347	95000000	1635000000	81	11009	5180314468	31.5618	35643	30.8869
Ae. tauschii 95%
CS chr1B	5000000	55000000	1.33333e+07	5000000	160000000	12	1009	689851870	23.19	4714	21.4
CS chr2B	5000000	60000000	1.83333e+07	5000000	220000000	12	1763	801256715	27.46	6109	28.86
CS chr3B	5000000	50000000	11875000	5000000	95000000	8	606	830829764	11.43	5905	10.26
CS chr4B	5000000	40000000	1.33333e+07	7500000	160000000	12	976	673617499	23.75	3869	25.23
CS chr5B	5000000	55000000	1.33333e+07	5000000	200000000	15	1182	713149757	28.04	5576	21.2
CS chr6B	5000000	60000000	19500000	12500000	195000000	10	1147	720988478	27.05	4615	24.85
CS chr7B	5000000	25000000	1.04167e+07	5000000	125000000	12	907	750620385	16.65	4855	18.68
Total	35000000	345000000	100125000	45000000	1155000000	81	7590	5180314468	22.2959	35643	21.2945
WEWB 95%
CS chr1B	690000000	690000000	690000000	690000000	690000000	1	4714	689851870	100.02	4714	100
CS chr2B	805000000	805000000	805000000	805000000	805000000	1	6109	801256715	100.47	6109	100
CS chr3B	830000000	830000000	830000000	830000000	830000000	1	5901	830829764	99.9	5905	99.93
CS chr4B	675000000	675000000	675000000	675000000	675000000	1	3869	673617499	100.21	3869	100
CS chr5B	715000000	715000000	715000000	715000000	715000000	1	5576	713149757	100.26	5576	100
CS chr6B	720000000	720000000	720000000	720000000	720000000	1	4599	720988478	99.86	4615	99.65
CS chr7B	755000000	755000000	755000000	755000000	755000000	1	4855	750620385	100.58	4855	100
Total	5190000000	5190000000	5190000000	5190000000	5190000000	7	35623	5180314468	100.187	35643	99.9439
Ae. longissima 95%
CS chr1B	5000000	30000000	1.35714e+07	12500000	190000000	14	1435	689851870	27.54	4714	30.44
CS chr2B	5000000	45000000	1.26923e+07	5000000	165000000	13	1706	801256715	20.59	6109	27.93
CS chr3B	5000000	60000000	12187500	5000000	195000000	16	1961	830829764	23.47	5905	33.21
CS chr4B	5000000	45000000	12500000	5000000	125000000	10	1292	673617499	18.56	3869	33.39
CS chr5B	5000000	35000000	1.53571e+07	12500000	215000000	14	1789	713149757	30.15	5576	32.08
CS chr6B	5000000	50000000	1.66667e+07	5000000	200000000	12	2089	720988478	27.74	4615	45.27
CS chr7B	5000000	40000000	1.10714e+07	5000000	155000000	14	1085	750620385	20.65	4855	22.35
Total	35000000	305000000	94046474	50000000	1245000000	93	11357	5180314468	24.0333	35643	31.8632
Ae. sharonensis 95%
CS chr1B	5000000	65000000	2.33333e+07	20000000	210000000	9	1870	689851870	30.44	4714	39.67
CS chr2B	5000000	45000000	1.45833e+07	12500000	175000000	12	1877	801256715	21.84	6109	30.73
CS chr3B	5000000	50000000	1.41667e+07	5000000	255000000	18	2428	830829764	30.69	5905	41.12
CS chr4B	5000000	25000000	1.16667e+07	5000000	105000000	9	953	673617499	15.59	3869	24.63
CS chr5B	5000000	75000000	2.29167e+07	12500000	275000000	12	2378	713149757	38.56	5576	42.65
CS chr6B	5000000	65000000	1.33333e+07	5000000	200000000	15	1762	720988478	27.74	4615	38.18
CS chr7B	5000000	60000000	1.21429e+07	5000000	170000000	14	1501	750620385	22.65	4855	30.92
Total	35000000	385000000	112142857	65000000	1390000000	89	12769	5180314468	26.8323	35643	35.8247
Ae. speltoides 95%
CS chr1B	5000000	185000000	2.68182e+07	10000000	295000000	11	1742	689851870	42.76	4714	36.95
CS chr2B	5000000	140000000	37000000	20000000	370000000	10	3562	801256715	46.18	6109	58.31
CS chr3B	5000000	110000000	30000000	15000000	450000000	15	3240	830829764	54.16	5905	54.87
CS chr4B	5000000	40000000	1.34615e+07	5000000	175000000	13	1074	673617499	25.98	3869	27.76
CS chr5B	5000000	240000000	36500000	10000000	365000000	10	2416	713149757	51.18	5576	43.33
CS chr6B	5000000	255000000	3.90909e+07	10000000	430000000	11	2203	720988478	59.64	4615	47.74
CS chr7B	5000000	35000000	14687500	12500000	235000000	16	1606	750620385	31.31	4855	33.08
Total	35000000	1005000000	197558129	82500000	2320000000	86	15843	5180314468	44.7849	35643	44.4491

## Sheet: CSD
Summary of haploblocks with reference CS subgenome D
Chromosome	Mininal haploblock size [bp]	Maximal haploblock size [bp]	Average haploblock size [bp]	Median haploblock size [bp]	Total Length of haploblocks [bp]	No. of Haploblocks on each chromosome	No. of Genes in Haploblocks	Length of chromosome [bp]	Percent of chromosome length covered by haploblocks [%]	Total number of HC genes on chromosome	Percent of all genes present in haploblocks [%]
CSB 95%
CS chr1D	5000000	75000000	1.83333e+07	5000000	165000000	9	1906	495453186	33.3	4484	42.51
CS chr2D	5000000	75000000	2.30769e+07	10000000	300000000	13	2115	651852609	46.02	5865	36.06
CS chr3D	5000000	55000000	1.44444e+07	5000000	130000000	9	1176	615552423	21.12	5318	22.11
CS chr4D	5000000	40000000	1.33333e+07	5000000	120000000	9	918	509857067	23.54	3579	25.65
CS chr5D	5000000	60000000	24500000	20000000	245000000	10	2697	566080677	43.28	5563	48.48
CS chr6D	5000000	20000000	1.05556e+07	5000000	95000000	9	945	473592718	20.06	4004	23.6
CS chr7D	5000000	65000000	23750000	15000000	190000000	8	1914	638686055	29.75	5399	35.45
Total	35000000	390000000	127993590	65000000	1245000000	67	11671	3951074735	31.5104	34212	34.1138
Ae. tauschii 99%
CS chr1D	5000000	205000000	5.57143e+07	25000000	390000000	7	3587	495453186	78.72	4484	80
CS chr2D	5000000	565000000	203333333	40000000	610000000	3	5241	651852609	93.58	5865	89.36
CS chr3D	50000000	550000000	300000000	300000000	600000000	2	5040	615552423	97.47	5318	94.77
CS chr4D	155000000	325000000	240000000	240000000	480000000	2	3378	509857067	94.14	3579	94.38
CS chr5D	230000000	325000000	277500000	277500000	555000000	2	5398	566080677	98.04	5563	97.03
CS chr6D	15000000	430000000	222500000	222500000	445000000	2	3585	473592718	93.96	4004	89.54
CS chr7D	5000000	330000000	112000000	40000000	560000000	5	4450	638686055	87.68	5399	82.42
Total	465000000	2730000000	1411047619	1145000000	3640000000	23	30679	3951074735	92.1268	34212	89.6732
WEWB 95%
CS chr1D	5000000	65000000	2.71429e+07	20000000	190000000	7	1848	495453186	38.35	4484	41.21
CS chr2D	5000000	70000000	2.16667e+07	15000000	325000000	15	2965	651852609	49.86	5865	50.55
CS chr3D	5000000	60000000	1.91667e+07	10000000	230000000	12	1854	615552423	37.36	5318	34.86
CS chr4D	5000000	35000000	16875000	15000000	135000000	8	1292	509857067	26.48	3579	36.1
CS chr5D	5000000	60000000	1.46154e+07	5000000	190000000	13	2131	566080677	33.56	5563	38.31
CS chr6D	5000000	50000000	2.16667e+07	17500000	130000000	6	1183	473592718	27.45	4004	29.55
CS chr7D	5000000	35000000	1.83333e+07	20000000	220000000	12	1979	638686055	34.45	5399	36.65
Total	35000000	375000000	139466575	102500000	1420000000	73	13252	3951074735	35.9396	34212	38.7349
Ae. longissima 95%
CS chr1D	5000000	105000000	4.14286e+07	25000000	290000000	7	2411	495453186	58.53	4484	53.77
CS chr2D	5000000	80000000	3.36364e+07	30000000	370000000	11	3301	651852609	56.76	5865	56.28
CS chr3D	5000000	95000000	3.36364e+07	25000000	370000000	11	3207	615552423	60.11	5318	60.3
CS chr4D	5000000	50000000	2.03846e+07	20000000	265000000	13	1928	509857067	51.98	3579	53.87
CS chr5D	10000000	110000000	6.83333e+07	82500000	410000000	6	3845	566080677	72.43	5563	69.12
CS chr6D	5000000	140000000	3.27778e+07	5000000	295000000	9	1983	473592718	62.29	4004	49.53
CS chr7D	5000000	60000000	2.17857e+07	15000000	305000000	14	2568	638686055	47.75	5399	47.56
Total	40000000	640000000	251982739	202500000	2305000000	71	19243	3951074735	58.3386	34212	56.2463
Ae. sharonensis 95%
CS chr1D	10000000	80000000	4.42857e+07	30000000	310000000	7	2574	495453186	62.57	4484	57.4
CS chr2D	5000000	120000000	2.26667e+07	15000000	340000000	15	2718	651852609	52.16	5865	46.34
CS chr3D	5000000	100000000	1.64286e+07	7500000	230000000	14	1871	615552423	37.36	5318	35.18
CS chr4D	5000000	45000000	1.57143e+07	15000000	220000000	14	1475	509857067	43.15	3579	41.21
CS chr5D	10000000	155000000	5.71429e+07	40000000	400000000	7	3685	566080677	70.66	5563	66.24
CS chr6D	5000000	80000000	2.72222e+07	20000000	245000000	9	1699	473592718	51.73	4004	42.43
CS chr7D	5000000	65000000	2.42308e+07	15000000	315000000	13	2496	638686055	49.32	5399	46.23
Total	45000000	645000000	207691087	142500000	2060000000	79	16518	3951074735	52.1377	34212	48.2813
Ae. speltoides 95%
CS chr1D	20000000	125000000	65000000	50000000	195000000	3	2032	495453186	39.36	4484	45.32
CS chr2D	5000000	65000000	21875000	5000000	175000000	8	1583	651852609	26.85	5865	26.99
CS chr3D	5000000	65000000	2.72222e+07	30000000	245000000	9	1973	615552423	39.8	5318	37.1
CS chr4D	25000000	80000000	4.08333e+07	32500000	245000000	6	1509	509857067	48.05	3579	42.16
CS chr5D	5000000	110000000	3.11111e+07	20000000	280000000	9	2497	566080677	49.46	5563	44.89
CS chr6D	5000000	110000000	2.83333e+07	10000000	170000000	6	1408	473592718	35.9	4004	35.16
CS chr7D	5000000	65000000	3.33333e+07	30000000	200000000	6	1810	638686055	31.31	5399	33.52
Total	70000000	620000000	247708333	177500000	1510000000	47	12812	3951074735	38.2174	34212	37.4488

## Sheet: WEWB
Summary of haploblocks with reference WEW subgenome B
Chromosome	Mininal haploblock size [bp]	Maximal haploblock size [bp]	Average haploblock size [bp]	Median haploblock size [bp]	Total Length of haploblocks [bp]	No. of Haploblocks on each chromosome	No. of Genes in Haploblocks	Length of chromosome [bp]	Percent of chromosome length covered by haploblocks [%]	Total number of HC genes on chromosome	Percent of all genes present in haploblocks [%]
CSB 95%
WEW.1B	710000000	710000000	710000000	710000000	710000000	1	4208	712626289	99.63	4238	99.29
WEW.2B	825000000	825000000	825000000	825000000	825000000	1	5622	825750385	99.91	5636	99.75
WEW.3B	865000000	865000000	865000000	865000000	865000000	1	5899	865950040	99.89	5902	99.95
WEW.4B	680000000	680000000	680000000	680000000	680000000	1	3559	684047826	99.41	3604	98.75
WEW.5B	725000000	725000000	725000000	725000000	725000000	1	5116	726095352	99.85	5146	99.42
WEW.6B	720000000	720000000	720000000	720000000	720000000	1	4080	724204431	99.42	4135	98.67
WEW.7B	775000000	775000000	775000000	775000000	775000000	1	4352	777835607	99.64	4409	98.71
Total	5300000000	5300000000	5300000000	5300000000	5300000000	7	32836	5316509930	99.6895	33070	99.2924
CSD 95%
WEW.1B	5000000	110000000	29000000	17500000	290000000	10	1862	712626289	40.69	4238	43.94
WEW.2B	5000000	70000000	1.76923e+07	5000000	230000000	13	1934	825750385	27.85	5636	34.32
WEW.3B	5000000	45000000	1.57143e+07	5000000	220000000	14	1530	865950040	25.41	5902	25.92
WEW.4B	5000000	25000000	1.19231e+07	5000000	155000000	13	828	684047826	22.66	3604	22.97
WEW.5B	5000000	80000000	21250000	17500000	255000000	12	1972	726095352	35.12	5146	38.32
WEW.6B	5000000	75000000	1.86364e+07	10000000	205000000	11	1075	724204431	28.31	4135	26
WEW.7B	5000000	40000000	1.42308e+07	5000000	185000000	13	926	777835607	23.78	4409	21
Total	35000000	445000000	128446803	65000000	1540000000	86	10127	5316509930	28.9664	33070	30.6229
Ae. tauschii 95%
WEW.1B	5000000	45000000	1.30769e+07	5000000	170000000	13	990	712626289	23.86	4238	23.36
WEW.2B	5000000	100000000	27000000	20000000	270000000	10	2074	825750385	32.7	5636	36.8
WEW.3B	5000000	50000000	2.31818e+07	25000000	255000000	11	1889	865950040	29.45	5902	32.01
WEW.4B	5000000	130000000	2.63636e+07	5000000	290000000	11	1315	684047826	42.39	3604	36.49
WEW.5B	5000000	80000000	2.72727e+07	25000000	300000000	11	2168	726095352	41.32	5146	42.13
WEW.6B	5000000	95000000	23000000	12500000	230000000	10	1068	724204431	31.76	4135	25.83
WEW.7B	5000000	70000000	2.22727e+07	20000000	245000000	11	1514	777835607	31.5	4409	34.34
Total	35000000	570000000	162167832	112500000	1760000000	77	11018	5316509930	33.1044	33070	33.3172
Ae. longissima 95%
WEW.1B	5000000	35000000	1.26923e+07	5000000	165000000	13	1123	712626289	23.15	4238	26.5
WEW.2B	5000000	45000000	1.17647e+07	5000000	200000000	17	1655	825750385	24.22	5636	29.36
WEW.3B	5000000	70000000	1.85714e+07	10000000	260000000	14	2211	865950040	30.02	5902	37.46
WEW.4B	5000000	50000000	15000000	5000000	165000000	11	1275	684047826	24.12	3604	35.38
WEW.5B	5000000	55000000	1.71429e+07	10000000	240000000	14	1768	726095352	33.05	5146	34.36
WEW.6B	5000000	45000000	1.60714e+07	7500000	225000000	14	1496	724204431	31.07	4135	36.18
WEW.7B	5000000	45000000	10937500	5000000	175000000	16	1069	777835607	22.5	4409	24.25
Total	35000000	345000000	102180228	47500000	1430000000	99	10597	5316509930	26.8973	33070	32.0441
Ae. sharonensis 95%
WEW.1B	5000000	55000000	19500000	7500000	195000000	10	1590	712626289	27.36	4238	37.52
WEW.2B	5000000	65000000	2.13636e+07	15000000	235000000	11	2069	825750385	28.46	5636	36.71
WEW.3B	5000000	75000000	1.85714e+07	10000000	260000000	14	2500	865950040	30.02	5902	42.36
WEW.4B	5000000	40000000	11000000	5000000	110000000	10	990	684047826	16.08	3604	27.47
WEW.5B	5000000	110000000	28000000	20000000	280000000	10	2397	726095352	38.56	5146	46.58
WEW.6B	5000000	30000000	13750000	12500000	165000000	12	1120	724204431	22.78	4135	27.09
WEW.7B	5000000	65000000	1.43333e+07	10000000	215000000	15	1481	777835607	27.64	4409	33.59
Total	35000000	440000000	126518398	80000000	1460000000	82	12147	5316509930	27.4616	33070	36.7312
Ae. speltoidies 95%
WEW.1B	5000000	180000000	2.91667e+07	5000000	350000000	12	1765	712626289	49.11	4238	41.65
WEW.2B	5000000	200000000	40500000	17500000	405000000	10	3143	825750385	49.05	5636	55.77
WEW.3B	5000000	115000000	3.42857e+07	20000000	480000000	14	3134	865950040	55.43	5902	53.1
WEW.4B	5000000	55000000	1.56667e+07	10000000	235000000	15	1202	684047826	34.35	3604	33.35
WEW.5B	5000000	300000000	40000000	10000000	480000000	12	3167	726095352	66.11	5146	61.54
WEW.6B	5000000	165000000	52000000	47500000	520000000	10	2851	724204431	71.8	4135	68.95
WEW.7B	5000000	95000000	22000000	15000000	330000000	15	1994	777835607	42.43	4409	45.23
Total	35000000	1110000000	233619048	125000000	2800000000	88	17256	5316509930	52.6661	33070	52.1802

## Sheet: Ae. sharonensis
Summary of haploblocks with reference Ae. sharonensis
Chromosome	Mininal haploblock size [bp]	Maximal haploblock size [bp]	Average haploblock size [bp]	Median haploblock size [bp]	Total Length of haploblocks [bp]	No. of Haploblocks on each chromosome	No. of Genes in Haploblocks	Length of chromosome [bp]	Percent of chromosome length covered by haploblocks [%]	Total number of HC genes on chromosome	Percent of all genes present in haploblocks [%]
CSB 95%
Ae. sharonensis chr1S	5000000	40000000	1.13333e+07	5000000	170000000	15	1025	782818162	21.72	3678	27.87
Ae. sharonensis chr2S	5000000	55000000	2.07143e+07	12500000	290000000	14	1966	1022071454	28.37	5093	38.6
Ae. sharonensis chr3S	5000000	40000000	1.11111e+07	5000000	200000000	18	1285	971920087	20.58	4983	25.79
Ae. sharonensis chr4S	5000000	30000000	7.30769e+06	5000000	95000000	13	560	827198496	11.48	3298	16.98
Ae. sharonensis chr5S	5000000	55000000	18000000	5000000	270000000	15	1734	867619200	31.12	4713	36.79
Ae. sharonensis chr6S	5000000	75000000	2.71429e+07	15000000	190000000	7	1085	806566123	23.56	3599	30.15
Ae. sharonensis chr7S	5000000	35000000	1.54167e+07	15000000	185000000	12	922	1015700474	18.21	4710	19.58
Total	35000000	330000000	111025946	62500000	1400000000	94	8577	6293893996	22.2438	30074	28.5197
CSD 95%
Ae. sharonensis chr1S	5000000	130000000	4.31818e+07	15000000	475000000	11	1957	782818162	60.68	3678	53.21
Ae. sharonensis chr2S	5000000	85000000	2.91176e+07	15000000	495000000	17	2294	1022071454	48.43	5093	45.04
Ae. sharonensis chr3S	5000000	75000000	2.27778e+07	15000000	410000000	18	1707	971920087	42.18	4983	34.26
Ae. sharonensis chr4S	5000000	120000000	3.17857e+07	20000000	445000000	14	1539	827198496	53.8	3298	46.66
Ae. sharonensis chr5S	5000000	135000000	60500000	55000000	605000000	10	2926	867619200	69.73	4713	62.08
Ae. sharonensis chr6S	5000000	110000000	3.40909e+07	30000000	375000000	11	1318	806566123	46.49	3599	36.62
Ae. sharonensis chr7S	15000000	95000000	52500000	52500000	525000000	10	2069	1015700474	51.69	4710	43.93
Total	45000000	750000000	273953866	202500000	3330000000	91	13810	6293893996	52.9084	30074	45.9201
Ae. tauschii 95%
Ae. sharonensis chr1S	5000000	85000000	2.66667e+07	20000000	400000000	15	1630	782818162	51.1	3678	44.32
Ae. sharonensis chr2S	5000000	175000000	40000000	25000000	600000000	15	2738	1022071454	58.7	5093	53.76
Ae. sharonensis chr3S	5000000	170000000	3.57143e+07	22500000	500000000	14	2078	971920087	51.44	4983	41.7
Ae. sharonensis chr4S	5000000	95000000	4.03846e+07	30000000	525000000	13	2018	827198496	63.47	3298	61.19
Ae. sharonensis chr5S	5000000	295000000	80625000	32500000	645000000	8	3013	867619200	74.34	4713	63.93
Ae. sharonensis chr6S	5000000	105000000	30000000	20000000	390000000	13	1332	806566123	48.35	3599	37.01
Ae. sharonensis chr7S	5000000	150000000	50000000	42500000	600000000	12	2866	1015700474	59.07	4710	60.85
Total	35000000	1075000000	303390568	192500000	3660000000	90	15675	6293893996	58.1516	30074	52.1214
WEWB 95%
Ae. sharonensis chr1S	5000000	50000000	18750000	17500000	225000000	12	1440	782818162	28.74	3678	39.15
Ae. sharonensis chr2S	5000000	55000000	17000000	10000000	255000000	15	1768	1022071454	24.95	5093	34.71
Ae. sharonensis chr3S	5000000	55000000	18000000	10000000	270000000	15	1831	971920087	27.78	4983	36.74
Ae. sharonensis chr4S	5000000	30000000	9000000	5000000	135000000	15	852	827198496	16.32	3298	25.83
Ae. sharonensis chr5S	5000000	80000000	21000000	15000000	315000000	15	1753	867619200	36.31	4713	37.19
Ae. sharonensis chr6S	5000000	65000000	1.14286e+07	5000000	160000000	14	926	806566123	19.84	3599	25.73
Ae. sharonensis chr7S	5000000	70000000	1.82143e+07	5000000	255000000	14	1401	1015700474	25.11	4710	29.75
Total	35000000	405000000	113392857	67500000	1615000000	100	9971	6293893996	25.6598	30074	33.1549
Ae. longissima 99%
Ae. sharonensis chr1S	5000000	220000000	71250000	35000000	570000000	8	2365	782818162	72.81	3678	64.3
Ae. sharonensis chr2S	5000000	125000000	30000000	15000000	510000000	17	2469	1022071454	49.9	5093	48.48
Ae. sharonensis chr3S	5000000	470000000	5.54545e+07	10000000	610000000	11	2364	971920087	62.76	4983	47.44
Ae. sharonensis chr4S	35000000	545000000	290000000	290000000	580000000	2	1560	827198496	70.12	3298	47.3
Ae. sharonensis chr5S	5000000	350000000	4.59091e+07	5000000	505000000	11	2160	867619200	58.21	4713	45.83
Ae. sharonensis chr6S	5000000	430000000	8.71429e+07	15000000	610000000	7	2220	806566123	75.63	3599	61.68
Ae. sharonensis chr7S	5000000	335000000	3.73077e+07	10000000	485000000	13	1568	1015700474	47.75	4710	33.29
Total	65000000	2475000000	617064186	380000000	3870000000	69	14706	6293893996	61.4882	30074	48.8994
Ae. speltoides 95%
Ae. sharonensis chr1S	5000000	100000000	20625000	5000000	165000000	8	790	782818162	21.08	3678	21.48
Ae. sharonensis chr2S	5000000	65000000	2.22727e+07	20000000	245000000	11	1594	1022071454	23.97	5093	31.3
Ae. sharonensis chr3S	5000000	70000000	1.53846e+07	5000000	200000000	13	1053	971920087	20.58	4983	21.13
Ae. sharonensis chr4S	5000000	25000000	10000000	5000000	100000000	10	520	827198496	12.09	3298	15.77
Ae. sharonensis chr5S	5000000	70000000	1.95833e+07	5000000	235000000	12	1155	867619200	27.09	4713	24.51
Ae. sharonensis chr6S	5000000	85000000	31000000	5000000	155000000	5	929	806566123	19.22	3599	25.81
Ae. sharonensis chr7S	5000000	45000000	1.44444e+07	5000000	130000000	9	780	1015700474	12.8	4710	16.56
Total	35000000	460000000	133310120	50000000	1230000000	68	6821	6293893996	19.5428	30074	22.6807

## Sheet: Ae. longissima
Summary of haploblocks with reference Ae. longissima
Chromosome	Mininal haploblock size [bp]	Maximal haploblock size [bp]	Average haploblock size [bp]	Median haploblock size [bp]	Total Length of haploblocks [bp]	No. of Haploblocks on each chromosome	No. of Genes in Haploblocks	Length of chromosome [bp]	Percent of chromosome length covered by haploblocks [%]	Total number of HC genes on chromosome	Percent of all genes present in haploblocks [%]
CSB 95%
Ae. longissima chr1S	5000000	25000000	1.33333e+07	12500000	160000000	12	901	742303966	21.55	3438	26.21
Ae. longissima chr2S	5000000	60000000	1.66667e+07	15000000	250000000	15	1603	956173857	26.15	4644	34.52
Ae. longissima chr3S	5000000	50000000	1.43333e+07	5000000	215000000	15	1527	916702776	23.45	4531	33.7
Ae. longissima chr4S	5000000	65000000	1.53571e+07	7500000	215000000	14	1213	874517040	24.58	3697	32.81
Ae. longissima chr5S	5000000	70000000	2.03571e+07	20000000	285000000	14	1474	816294110	34.91	4328	34.06
Ae. longissima chr6S	5000000	60000000	24000000	10000000	240000000	10	1509	750216944	31.99	3259	46.3
Ae. longissima chr7S	5000000	30000000	1.04545e+07	10000000	115000000	11	563	862608691	13.33	3680	15.3
Total	35000000	360000000	114502164	80000000	1480000000	91	8790	5918817384	25.005	27577	31.8744
CSD 95%
Ae. longissima chr1S	5000000	100000000	48000000	52500000	480000000	10	1991	742303966	64.66	3438	57.91
Ae. longissima chr2S	5000000	115000000	2.42857e+07	10000000	510000000	21	2282	956173857	53.34	4644	49.14
Ae. longissima chr3S	5000000	250000000	3.84615e+07	20000000	500000000	13	2366	916702776	54.54	4531	52.22
Ae. longissima chr4S	5000000	100000000	37500000	27500000	525000000	14	2100	874517040	60.03	3697	56.8
Ae. longissima chr5S	5000000	135000000	56000000	50000000	560000000	10	2795	816294110	68.6	4328	64.58
Ae. longissima chr6S	5000000	195000000	6.71429e+07	35000000	470000000	7	1758	750216944	62.65	3259	53.94
Ae. longissima chr7S	5000000	70000000	2.55556e+07	15000000	460000000	18	1975	862608691	53.33	3680	53.67
Total	35000000	965000000	296945665	210000000	3505000000	93	15267	5918817384	59.2179	27577	55.3614
Ae. tauschii 95%
Ae. longissima chr1S	5000000	85000000	40000000	35000000	400000000	10	1614	742303966	53.89	3438	46.95
Ae. longissima chr2S	5000000	105000000	1.83333e+07	10000000	385000000	21	1593	956173857	40.26	4644	34.3
Ae. longissima chr3S	5000000	210000000	3.53846e+07	20000000	460000000	13	1948	916702776	50.18	4531	42.99
Ae. longissima chr4S	5000000	95000000	3.73077e+07	25000000	485000000	13	1776	874517040	55.46	3697	48.04
Ae. longissima chr5S	5000000	165000000	56500000	37500000	565000000	10	2567	816294110	69.22	4328	59.31
Ae. longissima chr6S	5000000	140000000	4.61111e+07	40000000	415000000	9	1497	750216944	55.32	3259	45.93
Ae. longissima chr7S	5000000	160000000	3.39286e+07	22500000	475000000	14	1896	862608691	55.07	3680	51.52
Total	35000000	960000000	267565324	190000000	3185000000	90	12891	5918817384	53.8114	27577	46.7455
WEWB 95%
Ae. longissima chr1S	5000000	40000000	21000000	20000000	210000000	10	1243	742303966	28.29	3438	36.15
Ae. longissima chr2S	5000000	60000000	1.35294e+07	5000000	230000000	17	1417	956173857	24.05	4644	30.51
Ae. longissima chr3S	5000000	40000000	13500000	5000000	270000000	20	1826	916702776	29.45	4531	40.3
Ae. longissima chr4S	5000000	60000000	12812500	10000000	205000000	16	834	874517040	23.44	3697	22.56
Ae. longissima chr5S	5000000	55000000	1.71429e+07	5000000	240000000	14	1431	816294110	29.4	4328	33.06
Ae. longissima chr6S	5000000	60000000	1.83333e+07	10000000	220000000	12	1373	750216944	29.32	3259	42.13
Ae. longissima chr7S	5000000	30000000	9.33333e+06	5000000	140000000	15	665	862608691	16.23	3680	18.07
Total	35000000	345000000	105651436	60000000	1515000000	104	8789	5918817384	25.5963	27577	31.8708
Ae. sharonensis 99%
Ae. longissima chr1S	5000000	215000000	60625000	15000000	485000000	8	1820	742303966	65.34	3438	52.94
Ae. longissima chr2S	5000000	140000000	3.36667e+07	10000000	505000000	15	2584	956173857	52.81	4644	55.64
Ae. longissima chr3S	5000000	385000000	4.33333e+07	5000000	520000000	12	1782	916702776	56.73	4531	39.33
Ae. longissima chr4S	5000000	530000000	142500000	17500000	570000000	4	1643	874517040	65.18	3697	44.44
Ae. longissima chr5S	5000000	370000000	50000000	5000000	500000000	10	2132	816294110	61.25	4328	49.26
Ae. longissima chr6S	5000000	420000000	107000000	45000000	535000000	5	1825	750216944	71.31	3259	56
Ae. longissima chr7S	5000000	320000000	3.57692e+07	10000000	465000000	13	1465	862608691	53.91	3680	39.81
Total	35000000	2380000000	472894231	107500000	3580000000	67	13251	5918817384	60.4851	27577	48.0509
Ae. speltoides 95%
Ae. longissima chr1S	5000000	35000000	13750000	10000000	110000000	8	628	742303966	14.82	3438	18.27
Ae. longissima chr2S	5000000	30000000	15500000	15000000	155000000	10	737	956173857	16.21	4644	15.87
Ae. longissima chr3S	5000000	55000000	1.89286e+07	15000000	265000000	14	1432	916702776	28.91	4531	31.6
Ae. longissima chr4S	5000000	35000000	7.91667e+06	5000000	95000000	12	593	874517040	10.86	3697	16.04
Ae. longissima chr5S	5000000	100000000	2.83333e+07	15000000	255000000	9	1562	816294110	31.24	4328	36.09
Ae. longissima chr6S	5000000	55000000	27000000	20000000	135000000	5	691	750216944	17.99	3259	21.2
Ae. longissima chr7S	5000000	70000000	15000000	5000000	105000000	7	522	862608691	12.17	3680	14.18
Total	35000000	380000000	126428571	85000000	1120000000	65	6165	5918817384	18.9227	27577	22.3556

## Sheet: Ae. speltoides
Summary of haploblocks with reference Ae. speltoides
Chromosome	Mininal haploblock size [bp]	Maximal haploblock size [bp]	Average haploblock size [bp]	Median haploblock size [bp]	Total Length of haploblocks [bp]	No. of Haploblocks on each chromosome	No. of Genes in Haploblocks	Length of chromosome [bp]	Percent of chromosome length covered by haploblocks [%]	Total number of HC genes on chromosome	Percent of all genes present in haploblocks [%]
CSB 95%
Ae. speltoides chr1B	5000000	110000000	3.66667e+07	27500000	220000000	6	1417	445829560	49.35	3178	44.59
Ae. speltoides chr2B	5000000	150000000	2.40909e+07	15000000	265000000	11	2546	657893865	40.28	5522	46.11
Ae. speltoides chr3B	5000000	145000000	3.22727e+07	10000000	355000000	11	2246	636117214	55.81	5137	43.72
Ae. speltoides chr4B	5000000	30000000	1.05556e+07	5000000	95000000	9	615	520569408	18.25	3149	19.53
Ae. speltoides chr5B	5000000	150000000	40625000	20000000	325000000	8	2073	614738994	52.87	5113	40.54
Ae. speltoides chr6B	5000000	210000000	34375000	5000000	275000000	8	1311	536175046	51.29	3861	33.95
Ae. speltoides chr7B	5000000	50000000	25000000	25000000	250000000	10	2027	610578938	40.94	4538	44.67
Total	35000000	845000000	203585859	107500000	1785000000	63	12235	4021903025	44.382	30498	40.1174
CSD 95%
Ae. speltoides chr1B	5000000	145000000	43750000	12500000	175000000	4	1693	445829560	39.25	3178	53.27
Ae. speltoides chr2B	5000000	80000000	3.44444e+07	30000000	310000000	9	2492	657893865	47.12	5522	45.13
Ae. speltoides chr3B	5000000	55000000	2.55556e+07	25000000	230000000	9	1724	636117214	36.16	5137	33.56
Ae. speltoides chr4B	5000000	65000000	25000000	5000000	125000000	5	863	520569408	24.01	3149	27.41
Ae. speltoides chr5B	5000000	85000000	2.16667e+07	15000000	195000000	9	1504	614738994	31.72	5113	29.42
Ae. speltoides chr6B	5000000	220000000	59000000	20000000	295000000	5	1870	536175046	55.02	3861	48.43
Ae. speltoides chr7B	5000000	55000000	23750000	12500000	190000000	8	1407	610578938	31.12	4538	31
Total	35000000	705000000	233166667	120000000	1520000000	49	11553	4021903025	37.7931	30498	37.8812
Ae. tauschii 95%
Ae. speltoides chr1B	25000000	65000000	45000000	45000000	135000000	3	1249	445829560	30.28	3178	39.3
Ae. speltoides chr2B	5000000	90000000	2.55556e+07	20000000	230000000	9	1871	657893865	34.96	5522	33.88
Ae. speltoides chr3B	5000000	70000000	1.94444e+07	15000000	175000000	9	1353	636117214	27.51	5137	26.34
Ae. speltoides chr4B	5000000	60000000	18750000	5000000	75000000	4	257	520569408	14.41	3149	8.16
Ae. speltoides chr5B	5000000	50000000	1.44444e+07	10000000	130000000	9	1133	614738994	21.15	5113	22.16
Ae. speltoides chr6B	5000000	100000000	3.41667e+07	15000000	205000000	6	864	536175046	38.23	3861	22.38
Ae. speltoides chr7B	5000000	45000000	1.11111e+07	5000000	100000000	9	685	610578938	16.38	4538	15.09
Total	55000000	480000000	168472222	115000000	1050000000	49	7412	4021903025	26.107	30498	24.3032
WEWB 95%
Ae. speltoides chr1B	5000000	155000000	42500000	22500000	255000000	6	1658	445829560	57.2	3178	52.17
Ae. speltoides chr2B	5000000	170000000	2.72727e+07	10000000	300000000	11	2830	657893865	45.6	5522	51.25
Ae. speltoides chr3B	5000000	220000000	6.41667e+07	42500000	385000000	6	2395	636117214	60.52	5137	46.62
Ae. speltoides chr4B	5000000	30000000	1.71429e+07	20000000	120000000	7	731	520569408	23.05	3149	23.21
Ae. speltoides chr5B	5000000	185000000	5.71429e+07	35000000	400000000	7	3028	614738994	65.07	5113	59.22
Ae. speltoides chr6B	5000000	225000000	42500000	10000000	340000000	8	1919	536175046	63.41	3861	49.7
Ae. speltoides chr7B	5000000	65000000	2.31818e+07	15000000	255000000	11	2019	610578938	41.76	4538	44.49
Total	35000000	1050000000	273906926	155000000	2055000000	56	14580	4021903025	51.0952	30498	47.8064
Ae. longissima 95%
Ae. speltoides chr1B	5000000	30000000	9.16667e+06	5000000	55000000	6	306	445829560	12.34	3178	9.63
Ae. speltoides chr2B	5000000	25000000	9500000	7500000	95000000	10	863	657893865	14.44	5522	15.63
Ae. speltoides chr3B	5000000	55000000	1.94444e+07	20000000	175000000	9	1323	636117214	27.51	5137	25.75
Ae. speltoides chr4B	5000000	25000000	1.16667e+07	5000000	105000000	9	842	520569408	20.17	3149	26.74
Ae. speltoides chr5B	5000000	55000000	30000000	37500000	240000000	8	1862	614738994	39.04	5113	36.42
Ae. speltoides chr6B	5000000	40000000	16000000	5000000	80000000	5	786	536175046	14.92	3861	20.36
Ae. speltoides chr7B	5000000	70000000	2.58333e+07	15000000	155000000	6	1299	610578938	25.39	4538	28.62
Total	35000000	300000000	121611111	95000000	905000000	53	7281	4021903025	22.5018	30498	23.8737
Ae. sharonensis 95%
Ae. speltoides chr1B	5000000	25000000	7.85714e+06	5000000	55000000	7	367	445829560	12.34	3178	11.55
Ae. speltoides chr2B	5000000	50000000	17500000	15000000	175000000	10	2001	657893865	26.6	5522	36.24
Ae. speltoides chr3B	5000000	60000000	21250000	10000000	170000000	8	1650	636117214	26.72	5137	32.12
Ae. speltoides chr4B	5000000	30000000	8.18182e+06	5000000	90000000	11	735	520569408	17.29	3149	23.34
Ae. speltoides chr5B	5000000	45000000	20000000	15000000	180000000	9	1439	614738994	29.28	5113	28.14
Ae. speltoides chr6B	5000000	50000000	1.71429e+07	5000000	120000000	7	855	536175046	22.38	3861	22.14
Ae. speltoides chr7B	5000000	20000000	7500000	5000000	45000000	6	332	610578938	7.37	4538	7.32
Total	35000000	280000000	99431818	60000000	835000000	58	7379	4021903025	20.7613	30498	24.195
